# Supplementary material for: Formation of Fibrils by the Periplasmic Molecular Chaperone HdeB from Escherichia coli
Source: Int J Mol Sci. 2022 Oct 31;23(21):13243. doi: 10.3390/ijms232113243 (PMC9657021; doi:10.3390/ijms232113243)
Supplement: Supplementary file 1 [file ijms-23-13243-s001.zip]

Archive with 1 entries (1 files):
- ijms-1870077-supplementary.pdf
